# Supplementary material for: Development of Machine Learning Models Predicting Estimated Blood Loss during Liver Transplant Surgery
Source: J Pers Med. 2022 Jun 23;12(7):1028. doi: 10.3390/jpm12071028 (PMC9320884; doi:10.3390/jpm12071028)
Supplement: Supplementary file 1 [file jpm-12-01028-s001.zip]

Archive with 3 entries (3 files):
- Figure S1.tif
- Figure S2.tif
- supplementary tables.pdf
